# Supplementary material for: m6A-TCPred: a web server to predict tissue-conserved human m6A sites using machine learning approach
Source: BMC Bioinformatics. 2024 Mar 25;25:127. doi: 10.1186/s12859-024-05738-1 (PMC10962094; doi:10.1186/s12859-024-05738-1)
Supplement: Supplementary file 2 — Additional file 2. Supplementary Table S2. The detailed information of Gene Ontology analysis [file 12859_2024_5738_MOESM2_ESM.xlsx]

## Sheet: S2
Supplementary Table S2. The detailed information of Gene Ontology analysis
	ontology	ID	Description	GeneRatio	BgRatio	pvalue	p.adjust	qvalue	geneID	count
GO:0016570	BP	GO:0016570	histone modification	122/1865	474/18903	6.85971e-24	3.95874e-20	3.30205e-20	PARK7/PRDM2/PINK1/ZMPSTE24/MIER1/MTF2/DR1/SETDB1/CHTOP/USP21/RCOR3/MTHFR/MYSM1/ZZZ3/PBXIP1/ASH1L/KDM5B/ELK4/ARID4B/BMI1/WAC/SIRT1/DDX21/PCGF5/ERCC6/LDB1/CTR9/KAT5/RBM14/KDM2A/EED/KMT2A/USP15/EP400/KDM5A/HDAC7/KMT2D/BAZ2A/PRDM4/SART3/KDM2B/ARID4A/RTF1/LEO1/NAA60/PAGR1/SRCAP/RNF40/SETD1A/KAT8/CTCF/SF3B3/CREBBP/USP7/MSL1/KAT7/SAP30BP/PER1/FLCN/USP22/MED24/KAT2A/ATXN7L3/SMAD4/KMT2B/MLLT1/BRD4/PAF1/KD…	122
GO:0043161	BP	GO:0043161	proteasome-mediated ubiquitin-dependent protein catabolic process	116/1865	450/18903	8.01249e-23	2.31201e-19	1.92848e-19	PARK7/PSMD4/EDEM3/WDR26/WAC/SIRT1/ANAPC16/ZSWIM8/FBXL15/PSMD13/KAT5/RNF121/BIRC2/SYVN1/KLHL42/OS9/MDM2/RNF34/FBXL14/KCTD10/ANAPC7/NHLRC3/CUL4A/CDC16/FBXL3/PSEN1/PPP2R5C/PSMB5/HECTD1/FBXO33/PIAS1/ARIH1/STUB1/KCTD5/HERPUD1/WWP2/PSMD7/AXIN1/SPSB3/ZNF598/USP7/TLK2/UBE2G1/DERL2/RFFL/CSNK1D/USP14/SMAD7/CDC34/CALR/DDA1/SGTA/FBXL12/KEAP1/GIPC1/RMND5A/SPOPL/DNAJC10/ANKZF1/XPO1/PELI1/SUMO1/CUL3/TRIP12/TRPC…	116
GO:0043543	BP	GO:0043543	protein acylation	73/1865	272/18903	8.17051e-16	1.57173e-12	1.31101e-12	PARK7/ZMPSTE24/DR1/ZZZ3/PBXIP1/GLUL/BMI1/SIRT1/DDX21/ZDHHC16/ERCC6/LDB1/ZDHHC6/ZDHHC5/KAT5/KMT2A/EP400/FOXO1/NAA30/PPM1A/NAA60/SRCAP/KAT8/CTCF/SF3B3/TERF2IP/CREBBP/NUPR1/ZDHHC7/TAOK1/MSL1/KAT7/PER1/FLCN/USP22/MED24/KAT2A/ATXN7L3/SMAD4/MLLT1/PPM1B/EPC2/SUPT7L/KANSL3/NCOA3/ZDHHC8/EP300/THAP7/SETD5/ATXN7/ZDHHC3/NAA50/JADE1/CTBP1/JADE2/BRD8/CDYL/ATG5/SF3B5/ZDHHC4/OGDH/KMT2E/ACTB/BAZ1B/PAXIP1/KAT6A/TA…	73
GO:0018205	BP	GO:0018205	peptidyl-lysine modification	95/1865	414/18903	2.36114e-15	3.40653e-12	2.84144e-12	PARK7/PLOD1/ZMPSTE24/MTF2/DR1/RWDD3/SETDB1/ZZZ3/PBXIP1/ASH1L/ARID4B/BMI1/SIRT1/DDX21/ZMIZ1/ERCC6/LDB1/CTR9/KAT5/KMT2A/MDM2/EP400/HDAC7/KMT2D/USPL1/ARID4A/RTF1/PIAS1/NAA60/NFATC2IP/PAGR1/SRCAP/SETD1A/KAT8/CTCF/SF3B3/CREBBP/SENP3/MSL1/KAT7/PER1/FLCN/USP22/MED24/KAT2A/ATXN7L3/SMAD4/PIAS4/KMT2B/SAE1/MLLT1/BRD4/KDM3A/RANBP2/EPC2/RIF1/SUPT7L/KANSL3/SUMO1/NCOA3/NCOA6/EP300/THAP7/RANGAP1/DESI1/SETD5/CTNN…	95
GO:0016573	BP	GO:0016573	histone acetylation	55/1865	180/18903	8.03817e-15	9.27766e-12	7.73865e-12	PARK7/ZMPSTE24/DR1/ZZZ3/PBXIP1/BMI1/SIRT1/DDX21/ERCC6/LDB1/KAT5/KMT2A/EP400/NAA60/SRCAP/KAT8/CTCF/SF3B3/CREBBP/MSL1/KAT7/PER1/FLCN/USP22/MED24/KAT2A/ATXN7L3/SMAD4/MLLT1/EPC2/SUPT7L/KANSL3/NCOA3/EP300/THAP7/SETD5/ATXN7/NAA50/JADE1/CTBP1/JADE2/BRD8/ATG5/SF3B5/KMT2E/ACTB/BAZ1B/PAXIP1/KAT6A/TAF2/WDR5/POLE3/OGT/MORF4L2/EPC1	55
GO:0018393	BP	GO:0018393	internal peptidyl-lysine acetylation	55/1865	186/18903	3.76033e-14	3.61681e-11	3.01684e-11	PARK7/ZMPSTE24/DR1/ZZZ3/PBXIP1/BMI1/SIRT1/DDX21/ERCC6/LDB1/KAT5/KMT2A/EP400/NAA60/SRCAP/KAT8/CTCF/SF3B3/CREBBP/MSL1/KAT7/PER1/FLCN/USP22/MED24/KAT2A/ATXN7L3/SMAD4/MLLT1/EPC2/SUPT7L/KANSL3/NCOA3/EP300/THAP7/SETD5/ATXN7/NAA50/JADE1/CTBP1/JADE2/BRD8/ATG5/SF3B5/KMT2E/ACTB/BAZ1B/PAXIP1/KAT6A/TAF2/WDR5/POLE3/OGT/MORF4L2/EPC1	55
GO:0006475	BP	GO:0006475	internal protein amino acid acetylation	55/1865	188/18903	6.17522e-14	5.09102e-11	4.24651e-11	PARK7/ZMPSTE24/DR1/ZZZ3/PBXIP1/BMI1/SIRT1/DDX21/ERCC6/LDB1/KAT5/KMT2A/EP400/NAA60/SRCAP/KAT8/CTCF/SF3B3/CREBBP/MSL1/KAT7/PER1/FLCN/USP22/MED24/KAT2A/ATXN7L3/SMAD4/MLLT1/EPC2/SUPT7L/KANSL3/NCOA3/EP300/THAP7/SETD5/ATXN7/NAA50/JADE1/CTBP1/JADE2/BRD8/ATG5/SF3B5/KMT2E/ACTB/BAZ1B/PAXIP1/KAT6A/TAF2/WDR5/POLE3/OGT/MORF4L2/EPC1	55
GO:0006473	BP	GO:0006473	protein acetylation	61/1865	230/18903	3.42557e-13	2.47112e-10	2.0612e-10	PARK7/ZMPSTE24/DR1/ZZZ3/PBXIP1/BMI1/SIRT1/DDX21/ERCC6/LDB1/KAT5/KMT2A/EP400/FOXO1/NAA30/NAA60/SRCAP/KAT8/CTCF/SF3B3/TERF2IP/CREBBP/NUPR1/TAOK1/MSL1/KAT7/PER1/FLCN/USP22/MED24/KAT2A/ATXN7L3/SMAD4/MLLT1/EPC2/SUPT7L/KANSL3/NCOA3/EP300/THAP7/SETD5/ATXN7/NAA50/JADE1/CTBP1/JADE2/BRD8/ATG5/SF3B5/KMT2E/ACTB/BAZ1B/PAXIP1/KAT6A/TAF2/WDR5/POLE3/DDX3X/OGT/MORF4L2/EPC1	61
GO:0048193	BP	GO:0048193	Golgi vesicle transport	72/1865	298/18903	4.1248e-13	2.64491e-10	2.20617e-10	RER1/MACF1/BLZF1/MIA3/CNST/PEF1/TRAPPC3/GOLPH3L/STX6/GBF1/SEC23IP/ANK3/SAR1A/VPS51/SCYL1/ARCN1/MON2/TMED2/ARF3/GOLGA5/EXOC5/TMED10/TRIP11/RAB8B/CSK/WHAMM/AP3S2/COG7/COG8/KIF1C/RABEP1/COG1/ANKFY1/CSNK1D/NAPG/MPPE1/TRAPPC5/AP3D1/TMED1/RAB10/SPTBN1/ACSL3/LMAN2L/CUL3/VAPB/TBC1D20/ATP9A/GOLGA4/SEC22A/SEC13/SEC22C/SCAP/TMEM115/COPB2/HTT/TBC1D14/SEC24B/STX18/SEC31A/ERGIC1/TMED9/GOLPH3/TICAM2/TMED7/KIF13…	72
GO:0018394	BP	GO:0018394	peptidyl-lysine acetylation	55/1865	197/18903	5.18133e-13	2.99015e-10	2.49413e-10	PARK7/ZMPSTE24/DR1/ZZZ3/PBXIP1/BMI1/SIRT1/DDX21/ERCC6/LDB1/KAT5/KMT2A/EP400/NAA60/SRCAP/KAT8/CTCF/SF3B3/CREBBP/MSL1/KAT7/PER1/FLCN/USP22/MED24/KAT2A/ATXN7L3/SMAD4/MLLT1/EPC2/SUPT7L/KANSL3/NCOA3/EP300/THAP7/SETD5/ATXN7/NAA50/JADE1/CTBP1/JADE2/BRD8/ATG5/SF3B5/KMT2E/ACTB/BAZ1B/PAXIP1/KAT6A/TAF2/WDR5/POLE3/OGT/MORF4L2/EPC1	55
GO:0000151	CC	GO:0000151	ubiquitin ligase complex	82/1922	309/19869	8.90229e-18	6.40965e-15	4.89158e-15	RNF11/KLHL21/PEF1/PHC2/DCAF8/WDR26/BMI1/ANAPC16/ZSWIM8/PCGF5/FBXL15/USP47/SYVN1/CDKN1B/KLHL42/OS9/CAND1/FBXL14/KCTD10/ANAPC7/BRAP/FBXO21/CUL4A/CDC16/FBXL3/FBXO33/ARIH1/STUB1/KCTD5/RNF40/WWP2/SPSB3/DCUN1D3/RANBP10/MED11/DERL2/MED24/DDA1/FBXL12/KEAP1/YPEL5/RMND5A/SPOPL/FBXO11/CUL3/MAVS/TRPC4AP/UBE2L3/KLHL22/ARIH2/RNF7/KLHL24/FBXO45/DCUN1D1/RNF168/FBXL5/DCAF16/FBXW7/ZSWIM6/UBE2D2/RNF14/FBXO38/TSPAN1…	82
GO:0016607	CC	GO:0016607	nuclear speck	92/1922	419/19869	3.49562e-14	1.25842e-11	9.60377e-12	PPP1R8/THRAP3/SRSF11/PIP5K1A/CHTOP/PRCC/CCNL2/NSL1/GPATCH2/SDE2/HNRNPU/PRPF18/WAC/TRIM22/CTR9/DGKZ/RBM14/RBM4/CPSF6/RNF34/EP400/BAZ2A/SART3/PPP1CC/ZC3H13/PABPN1/SRSF5/YLPM1/METTL3/HECTD1/TRIP11/SNURF/TCF12/PIAS1/CLK3/UNC45A/ZNF106/RBBP6/SETD1A/FTO/ZC3H18/CD2BP2/ALKBH5/CDK12/MSL1/CASC3/DDX42/EFTUD2/SRSF1/DDX5/CDC34/TIMM50/SNRNP70/U2AF2/ABHD17A/ELL/EPAS1/ZNF638/PSME4/POLR2D/SAP130/CIR1/SUMO1/TRIP12…	92
GO:0035770	CC	GO:0035770	ribonucleoprotein granule	61/1922	265/19869	9.77373e-11	2.3457e-08	1.79014e-08	PNRC2/AGO4/CHTOP/PRRC2C/PUM1/HNRNPU/LARP4B/UPF2/TIAL1/RBM4/DDX6/RPUSD4/LARP4/CNOT2/PAN3/SAMD4A/ZFP36L1/GABPB1/OGFOD1/CARHSP1/SMG1/RNF135/CASC3/KPNB1/RPTOR/NUFIP2/HELZ/ROCK1/UPF1/BTBD2/ELAVL1/FASTKD2/EIF4E2/ROCK2/PUM2/POLR2D/SUMO1/NCL/TOP1/TNRC6B/POLDIP3/DHX30/MBNL1/EIF4G1/DCP1A/G3BP1/LARP1/CNOT8/NSUN2/SYNE1/EIF3B/RAC1/ACTB/TBRG4/HIPK2/YTHDF3/CDK9/VCP/TRUB2/DDX3X/YTHDF1	61
GO:0005793	CC	GO:0005793	endoplasmic reticulum-Golgi intermediate compartment	38/1922	133/19869	5.5674e-10	7.42837e-08	5.66902e-08	RER1/GBF1/SEC23IP/SCYL1/CD59/CTSC/TMED2/SPPL3/TMED10/TRIP11/WHAMM/IST1/P4HB/CSNK1D/GALNT1/MPPE1/TRAPPC5/CALR/NUCB1/TMED1/UGGT1/PDIA6/LMAN2L/TBC1D20/SLC35C2/CTSZ/GORASP1/GOLGB1/LRPAP1/RGMB/ERGIC1/TMED9/TICAM2/TMED7/MGAT1/MAN1A1/HSPA5/ATP6AP1	38
GO:0005925	CC	GO:0005925	focal adhesion	82/1922	422/19869	5.77339e-10	7.42837e-08	5.66902e-08	MTF2/PIP5K1A/MPZL1/ARF1/BCAR3/ARHGEF2/CSRP1/ENAH/VCL/ILK/ARL14EP/CAPN1/CTTN/CD59/CFL1/HSPA8/RAB21/PPP1R12A/PPP1CC/ARHGEF7/EFNB2/RPS29/PDIA3/ADAM10/PPIB/RPL4/PEAK1/SLC9A3R2/PDPK1/ARMC5/SNTB2/BCAR1/MPRIP/GIT1/GNA13/SRP68/P4HB/BSG/CALR/RPL13A/KLF11/RAB10/PPP1CB/ACTR2/ADAM17/CLASP1/PTPRA/SDC4/CDC42EP1/TRIOBP/MAPK1/MYH9/PACSIN2/CTNNB1/DAG1/FLNB/LPP/PRKAR2A/ITGB5/ADD1/AFAP1/IRF2/FAT1/ITGA1/CTNNA1/G3BP1…	82
GO:0031248	CC	GO:0031248	protein acetyltransferase complex	32/1922	101/19869	7.22203e-10	7.42837e-08	5.66902e-08	DR1/ZZZ3/KAT5/EP400/NAA30/KAT8/SF3B3/CREBBP/MSL1/KAT7/USP22/KAT2A/ATXN7L3/MLLT1/EPC2/SUPT7L/KANSL3/EP300/ATXN7/NAA50/JADE1/JADE2/BRD8/SF3B5/ACTB/KAT6A/TAF2/WDR5/POLE3/OGT/MORF4L2/EPC1	32
GO:1902493	CC	GO:1902493	acetyltransferase complex	32/1922	101/19869	7.22203e-10	7.42837e-08	5.66902e-08	DR1/ZZZ3/KAT5/EP400/NAA30/KAT8/SF3B3/CREBBP/MSL1/KAT7/USP22/KAT2A/ATXN7L3/MLLT1/EPC2/SUPT7L/KANSL3/EP300/ATXN7/NAA50/JADE1/JADE2/BRD8/SF3B5/ACTB/KAT6A/TAF2/WDR5/POLE3/OGT/MORF4L2/EPC1	32
GO:0000123	CC	GO:0000123	histone acetyltransferase complex	30/1922	91/19869	8.32523e-10	7.4927e-08	5.71812e-08	DR1/ZZZ3/KAT5/EP400/KAT8/SF3B3/CREBBP/MSL1/KAT7/USP22/KAT2A/ATXN7L3/MLLT1/EPC2/SUPT7L/KANSL3/EP300/ATXN7/JADE1/JADE2/BRD8/SF3B5/ACTB/KAT6A/TAF2/WDR5/POLE3/OGT/MORF4L2/EPC1	30
GO:0030055	CC	GO:0030055	cell-substrate junction	82/1922	432/19869	1.83693e-09	1.46955e-07	1.1215e-07	MTF2/PIP5K1A/MPZL1/ARF1/BCAR3/ARHGEF2/CSRP1/ENAH/VCL/ILK/ARL14EP/CAPN1/CTTN/CD59/CFL1/HSPA8/RAB21/PPP1R12A/PPP1CC/ARHGEF7/EFNB2/RPS29/PDIA3/ADAM10/PPIB/RPL4/PEAK1/SLC9A3R2/PDPK1/ARMC5/SNTB2/BCAR1/MPRIP/GIT1/GNA13/SRP68/P4HB/BSG/CALR/RPL13A/KLF11/RAB10/PPP1CB/ACTR2/ADAM17/CLASP1/PTPRA/SDC4/CDC42EP1/TRIOBP/MAPK1/MYH9/PACSIN2/CTNNB1/DAG1/FLNB/LPP/PRKAR2A/ITGB5/ADD1/AFAP1/IRF2/FAT1/ITGA1/CTNNA1/G3BP1…	82
GO:0036464	CC	GO:0036464	cytoplasmic ribonucleoprotein granule	55/1922	248/19869	3.39714e-09	2.44594e-07	1.86664e-07	PNRC2/AGO4/CHTOP/PRRC2C/PUM1/HNRNPU/LARP4B/UPF2/TIAL1/RBM4/DDX6/LARP4/CNOT2/PAN3/SAMD4A/ZFP36L1/GABPB1/OGFOD1/CARHSP1/SMG1/RNF135/CASC3/KPNB1/RPTOR/NUFIP2/HELZ/ROCK1/UPF1/BTBD2/ELAVL1/EIF4E2/ROCK2/PUM2/POLR2D/NCL/TOP1/TNRC6B/POLDIP3/MBNL1/EIF4G1/DCP1A/G3BP1/LARP1/CNOT8/NSUN2/SYNE1/EIF3B/RAC1/ACTB/HIPK2/YTHDF3/CDK9/VCP/DDX3X/YTHDF1	55
GO:0140297	MF	GO:0140297	DNA-binding transcription factor binding	101/1911	476/18432	1.38189e-12	1.39294e-09	1.1637e-09	PARK7/SPEN/ARID1A/THRAP3/NFIA/LMO4/PBX1/BCL10/PBXIP1/USF1/TP53BP2/SIRT1/HIF1AN/LDB1/GTF2H1/KAT5/YAP1/SYVN1/SP1/IKZF4/HDAC7/BAZ2A/BBS10/DDX54/NCOR2/TFDP1/TPT1/COMMD6/FOS/YY1/MAX/GTF2A1/TCF12/PIAS1/MEF2A/TP53BP1/E4F1/PAGR1/SETD1A/KAT8/WWP2/CREBBP/MLX/PER1/NCOR1/MED24/KAT2A/MED13/DDX5/SMAD4/CALR/CRTC1/CEBPG/ZBTB7A/KEAP1/FIZ1/ID2/EPAS1/KDM3A/CREB1/DNMT3A/SP3/TRIP12/NCL/NCOA3/NCOA6/ZMYND8/ETS2/PRMT2/C…	101
GO:0045296	MF	GO:0045296	cadherin binding	75/1911	333/18432	6.01738e-11	3.03276e-08	2.53363e-08	PARK7/MACF1/PKN2/SERBP1/VCL/SLK/ANK3/SWAP70/CTNND1/SLC3A2/MARK2/SCYL1/CTTN/CKAP5/TNKS1BP1/PICALM/DDX6/HSPA8/ERC1/TMPO/GOLGA3/ARGLU1/PSEN1/AHSA1/UNC45A/EHD4/PKM/SLC9A3R2/IST1/RSL1D1/MPRIP/EPN2/CSNK1D/BSG/EEF2/PLIN3/GIPC1/DNAJB1/RAB10/SPTBN1/PKP4/BMPR2/ACVR1/HDLBP/VAPB/CRKL/CDC42EP1/MICALL1/MYH9/RANGAP1/PACSIN2/CTNNB1/FLNB/NCK1/EIF2A/PAK2/RPL29/ADD1/EXOC3/CTNNA1/LARP1/DHX29/CLINT1/EZR/DBNL/ASAP1/ND…	75
GO:0003713	MF	GO:0003713	transcription coactivator activity	66/1911	281/18432	1.28984e-10	4.33388e-08	3.62062e-08	PARK7/ARID1A/THRAP3/LMO4/USP21/RERE/MYSM1/BCL10/PBXIP1/SIRT1/ZMIZ1/NCOA4/TRIM22/KAT5/RBM14/YAP1/BIRC2/NUP98/KDM5A/KMT2D/TRIP11/SRCAP/KAT8/CREBBP/NUPR1/USP22/MED24/KAT2A/ATXN7L3/MED13/SS18/CCDC124/BRD4/FIZ1/SUPT7L/NCOA3/NCOA6/USP16/PRMT2/UBE2L3/EP300/DDX17/CTNNB1/XPC/RNF4/SLC30A9/JADE1/CTBP1/RNF14/CNOT6/BRD8/SRA1/MED7/ABT1/ARID1B/MED20/ZMIZ2/BUD31/HIPK2/KMT2C/TACC1/MTDH/KAT6A/EDF1/MAGED1/RAP2C	66
GO:0046332	MF	GO:0046332	SMAD binding	29/1911	78/18432	3.0534e-10	7.69456e-08	6.42821e-08	TRIM33/ZMIZ1/IPO7/USP15/PPM1A/FOS/YY1/TCF12/RNF111/MEF2A/STUB1/AXIN1/DDX5/SMAD4/SMAD7/ZBTB7A/RANBP3/ACVR1/PMEPA1/TGFBR2/CTNNB1/SKIL/SMAD1/SMAD5/DAB2/MAGI2/HIPK2/TGFBR1/USP9X	29
GO:0019787	MF	GO:0019787	ubiquitin-like protein transferase activity	92/1911	465/18432	6.99401e-10	1.40999e-07	1.17794e-07	RNF11/UFC1/KLHL21/TRIM33/UBE2Q1/TRIM22/ZFP91/RNF121/RNF169/BIRC2/TRAF6/SYVN1/KLHL42/MDM2/UBE3B/RNF34/FBXL14/HDAC7/RNF41/KCTD10/BRAP/FBXO21/NHLRC3/FBXL3/PELI2/HECTD1/RNF111/PIAS1/ARIH1/HERC1/STUB1/MGRN1/RBBP6/RNF40/RSPRY1/WWP2/ZNF598/MED11/RNF135/UBE2Z/RNF213/UBE2G1/RFFL/MED24/TRIM47/UBE2O/CDC34/PIAS4/IRF2BP1/BIRC6/RMND5A/RANBP2/FBXO11/PELI1/CUL3/TRIP12/TTC3/UBE2G2/UBE2L3/ARIH2/RNF7/SIAH2/RNF168/R…	92
GO:0004842	MF	GO:0004842	ubiquitin-protein transferase activity	87/1911	441/18432	2.36024e-09	3.9652e-07	3.31262e-07	RNF11/KLHL21/TRIM33/UBE2Q1/TRIM22/ZFP91/RNF121/RNF169/BIRC2/TRAF6/SYVN1/KLHL42/MDM2/UBE3B/RNF34/FBXL14/RNF41/KCTD10/BRAP/FBXO21/NHLRC3/FBXL3/PELI2/HECTD1/RNF111/ARIH1/HERC1/STUB1/MGRN1/RBBP6/RNF40/RSPRY1/WWP2/ZNF598/MED11/RNF135/UBE2Z/RNF213/UBE2G1/RFFL/MED24/TRIM47/UBE2O/CDC34/IRF2BP1/BIRC6/RMND5A/FBXO11/PELI1/CUL3/TRIP12/TTC3/UBE2G2/UBE2L3/ARIH2/RNF7/SIAH2/RNF168/RNF4/TRIM2/TMEM129/FBXL5/UBE2D3…	87
GO:0061629	MF	GO:0061629	RNA polymerase II-specific DNA-binding transcription factor binding	73/1911	350/18432	3.97873e-09	5.72937e-07	4.78644e-07	PARK7/SPEN/ARID1A/THRAP3/BCL10/TP53BP2/SIRT1/HIF1AN/LDB1/GTF2H1/SP1/BAZ2A/BBS10/DDX54/NCOR2/COMMD6/FOS/GTF2A1/MEF2A/TP53BP1/E4F1/PAGR1/SETD1A/KAT8/WWP2/CREBBP/MLX/NCOR1/MED24/MED13/DDX5/SMAD4/CALR/ZBTB7A/KEAP1/FIZ1/ID2/EPAS1/KDM3A/CREB1/DNMT3A/SP3/TRIP12/NCOA3/NCOA6/ETS2/PRMT2/CRKL/EP300/HIRA/CTNNB1/HES1/XPC/FOXP1/ADD1/RBPJ/SLC30A9/REST/CTBP1/RNF14/BRD8/SRF/LATS1/BUD31/ACTB/HIPK2/TACC1/MTDH/KAT6A…	73
GO:0031267	MF	GO:0031267	small GTPase binding	60/1911	272/18432	1.12017e-08	1.41141e-06	1.17913e-06	PKN2/STRIP1/IPO9/SIKE1/CDC42SE1/ARHGEF2/RAB11FIP2/IPO7/DENND5A/MAP3K11/PICALM/ERC1/FGD4/ULK1/RNF41/IPO5/DAAM1/GOLGA5/STRN3/EXOC5/TRIP11/WHAMM/AKAP13/GAS8/XPO6/KPNB1/ANKFY1/GIT1/RALBP1/ROCK1/MYO9B/ANKRD27/RANBP2/RAB3GAP1/SH3BP4/ROCK2/XPO1/RIN2/NXT1/TBC1D20/TRIOBP/MICALL1/HPS4/RANGAP1/GOLGA4/PAK2/TNPO1/CDC42SE2/RAPGEF6/RABGEF1/RAB11FIP1/NDRG1/UNC13B/RGP1/RABGAP1/GAPVD1/BICD2/ATP6AP1/FLNA/MYCBP2	60
GO:0051020	MF	GO:0051020	GTPase binding	64/1911	303/18432	2.16679e-08	2.42681e-06	2.02741e-06	PKN2/STRIP1/IPO9/GNB1/SIKE1/CDC42SE1/ARHGEF2/RAB11FIP2/IPO7/DENND5A/MAP3K11/PICALM/ERC1/FGD4/ULK1/RNF41/IPO5/DAAM1/GOLGA5/STRN3/EXOC5/TRIP11/HSP90AA1/WHAMM/AKAP13/GAS8/XPO6/KPNB1/ANKFY1/GIT1/RALBP1/ROCK1/MYO9B/ANKRD27/SPTBN1/RANBP2/RAB3GAP1/SH3BP4/ROCK2/XPO1/RIN2/NXT1/TBC1D20/TRIOBP/MICALL1/HPS4/RANGAP1/GOLGA4/PAK2/TNPO1/RASA1/CDC42SE2/RAPGEF6/RABGEF1/RAB11FIP1/NDRG1/UNC13B/RGP1/RABGAP1/GAPVD1/BI…	64
GO:0042393	MF	GO:0042393	histone binding	55/1911	258/18432	1.51539e-07	1.52752e-05	1.27612e-05	MTF2/IPO9/PHC2/MYSM1/ZZZ3/KDM5B/SIRT1/IPO7/KAT5/KMT2A/USP15/KDM5A/KMT2D/BAZ2A/SART3/MPHOSPH8/ING1/CHD8/CHD2/TP53BP1/SRCAP/KAT8/KAT7/BPTF/ZZEF1/GRWD1/MLLT1/BRD4/ATAD2B/PSME4/CHD6/ZMYND8/USP16/MORC3/HIRA/THAP7/SETD5/TBL1XR1/RNF168/ING2/BRD9/CDYL/ASF1A/PHIP/TSPYL1/PHF10/KMT2E/BAZ1B/KDM7A/KMT2C/KAT6A/ANP32B/WDR5/BRD3/MSH6	55
