# Supplementary material for: m6A-TCPred: a web server to predict tissue-conserved human m6A sites using machine learning approach
Source: BMC Bioinformatics. 2024 Mar 25;25:127. doi: 10.1186/s12859-024-05738-1 (PMC10962094; doi:10.1186/s12859-024-05738-1)
Supplement: Supplementary file 5 — Additional file 5. #Genomic Feature genertaion. [file 12859_2024_5738_MOESM5_ESM.txt]

#Genomic Feature genertaion
if (!require(m6ALogisticModel))install.packages("m6ALogisticModel")
if (!require(TxDb.Hsapiens.UCSC.hg19.knownGene))install.packages("TxDb.Hsapiens.UCSC.hg19.knownGene")
if (!require(BSgenome.Hsapiens.UCSC.hg19))install.packages("BSgenome.Hsapiens.UCSC.hg19")
if (!require(fitCons.UCSC.hg19))install.packages("fitCons.UCSC.hg19")
if (!require(phastCons100way.UCSC.hg19))install.packages("phastCons100way.UCSC.hg19")

txdb <- TxDb.Hsapiens.UCSC.hg19.knownGene

GFgenreation_m6A <- function(data){
  
  analysis_data <- data
  matureSE <- SummarizedExperiment()
  rowRanges(matureSE) <- analysis_data 
  
  Additional_features_hg19 = list(
    HNRNPC_eCLIP = eCLIP_HNRNPC_gr, 
    YTHDC1_TREW = YTHDC1_TREW_gr,
    YTHDF1_TREW = YTHDF1_TREW_gr,
    YTHDF2_TREW = YTHDF2_TREW_gr,
    miR_targeted_genes = miR_targeted_genes_grl,
    TargetScan = TargetScan_hg19_gr,
    Verified_miRtargets = verified_targets_gr,
    WTAP_TREW = WTAP_TREW,
    METTL16_CLIP = METTL16_CLIP,
    ALKBH5_PARCLIP = ALKBH5_PARCLIP,
    FTO_CLIP = FTO_CLIP,
    FTO_eCLIP = FTO_eCLIP
  )
  
  data_standardized <- predictors_annot(se = matureSE,
                                        txdb = TxDb.Hsapiens.UCSC.hg19.knownGene,
                                        bsgnm = Hsapiens,
                                        pc = phastCons100way.UCSC.hg19,
                                        struct_hybridize = Struc_hg19,
                                        feature_lst = Additional_features_hg19,
                                        hk_genes_list = HK_hg19_eids,
                                        motif = c("DRACH"),
                                        isoform_ambiguity_method = "longest_tx",
                                        genes_ambiguity_method = "average",
                                        annot_clustering = matureSE,
                                        standardization = T) 
  
  
  GF <- mcols(data_standardized)
  return(GF)
}

genomic_feature <- GFgenreation_m6A(data)
